# Supplementary material for: Relationship between Abnormal Placenta and Obstetric Outcomes: A Meta-Analysis
Source: Biomedicines. 2023 May 25;11(6):1522. doi: 10.3390/biomedicines11061522 (PMC10295197; doi:10.3390/biomedicines11061522)
Supplement: Supplementary file 1 [file biomedicines-11-01522-s001.zip]

Archive with 1 entries (1 files):
- biomedicines-2300132-supplementary.pdf
